# Supplementary material for: Atypical primary central nervous system lymphoma and glioblastoma: multiparametric differentiation based on non-enhancing volume, apparent diffusion coefficient, and arterial spin labeling
Source: Eur Radiol. 2023 May 12;33(8):5357–67. doi: 10.1007/s00330-023-09681-2 (PMC10326108; doi:10.1007/s00330-023-09681-2)
Supplement: Supplementary file 1 — Supplementary file1 (ZIP 126 kb) [file 330_2023_9681_MOESM1_ESM.zip]

Archive with 3 entries (2 files):
- EURA-D-22-02078_ESM/
- EURA-D-22-02078_ESM/EURA-D-22-02078_ESM.xlsx
- EURA-D-22-02078_ESM/EURA-D-22-02078_ESM_Table S1.pdf
