# Supplementary material for: Atypical primary central nervous system lymphoma and glioblastoma: multiparametric differentiation based on non-enhancing volume, apparent diffusion coefficient, and arterial spin labeling
Source: Eur Radiol. 2023 May 12;33(8):5357–67. doi: 10.1007/s00330-023-09681-2 (PMC10326108; doi:10.1007/s00330-023-09681-2)
Supplement: Supplementary file 1 — Supplementary file1 (ZIP 126 kb) [file 330_2023_9681_MOESM1_ESM.zip › EURA-D-22-02078_ESM/EURA-D-22-02078_ESM.xlsx]

## Sheet: Sheet1
category	ADCmax	ADCmin	ADCdif(max-min)	ADCmean	Contralateral white matter	rADCmax	rADCmin	rADCdif	rADCmean	CBFmax	Location	Number of lesions	Age	Sex	Operation(biopsy1，surgical2)	nET volume	wT volume	nET volume ratio
atypical PCNSL	1.068	0.362	0.706	0.792	0.763	1.39974	0.474443	0.925295	1.03801	47.8	1	1	69	1	2	3.163	8.109	0.39006
atypical PCNSL	1.078	0.383	0.695	0.765	0.761	1.41656	0.503285	0.913272	1.00526	35.6	2	1	15	1	1	5.6605	15.4805	0.365654
atypical PCNSL	0.969	0.655	0.314	0.804	0.834	1.16187	0.785372	0.376499	0.964029	69.1	1	1	54	2	2	1.0415	15.706	0.0663122
atypical PCNSL	1.01	0.53	0.48	0.73	0.759	1.3307	0.698287	0.632411	0.961792	84.7	2	2	66	2	2	6.224	29.1485	0.213527
atypical PCNSL	0.93	0.52	0.41	0.806	0.792	1.17424	0.656566	0.517677	1.01768	88.1	2	2	51	2	2	7.444	44.0225	0.169095
atypical PCNSL	0.928	0.45	0.478	0.613	0.77	1.20519	0.584416	0.620779	0.796104	59.8	2	1	61	1	2	1.3045	6.917	0.188593
atypical PCNSL	0.916	0.439	0.477	0.672	0.86	1.06512	0.510465	0.554651	0.781395	78.9	2	2	76	2	1	6.129	50.8645	0.120497
atypical PCNSL	0.948	0.539	0.409	0.704	0.862	1.09977	0.62529	0.474478	0.816705	88.5	2	2	68	1	2	4.895	29.68	0.164926
atypical PCNSL	0.926	0.576	0.35	0.789	0.824	1.12379	0.699029	0.424757	0.957524	35.3	1	2	32	1	2	1.9435	6.9785	0.278498
atypical PCNSL	0.975	0.521	0.454	0.757	0.821	1.18758	0.634592	0.552984	0.922046	41.7	2	1	60	1	2	5.6225	24.524	0.229265
atypical PCNSL	0.934	0.572	0.362	0.722	0.734	1.27248	0.779292	0.493188	0.983651	70.6	2	1	56	2	2	1.1485	4.8105	0.238749
atypical PCNSL	0.932	0.596	0.336	0.725	0.827	1.12696	0.720677	0.406288	0.876663	38.3	2	2	66	2	2	8.634	40.4635	0.213377
atypical PCNSL	0.951	0.321	0.63	0.516	0.735	1.29388	0.436735	0.857143	0.702041	99.8	1	2	79	2	1	4.0285	31.3155	0.128642
atypical PCNSL	1.005	0.565	0.44	0.731	0.807	1.24535	0.700124	0.545229	0.905824	53.2	2	2	62	2	2	3.337	22.449	0.148648
atypical PCNSL	0.939	0.624	0.315	0.715	0.737	1.27408	0.846676	0.427408	0.970149	74.7	2	1	52	1	2	1.7075	5.6385	0.302829
atypical PCNSL	0.961	0.622	0.339	0.834	0.709	1.35543	0.877292	0.478138	1.1763	48.7	2	1	39	1	1	0.257	2.326	0.11049
atypical PCNSL	0.923	0.452	0.471	0.694	0.758	1.21768	0.596306	0.621372	0.915567	71.9	1	2	71	1	2	11.086	80.656	0.137448
atypical PCNSL	1.105	0.601	0.504	0.769	0.751	1.47137	0.800266	0.671105	1.02397	33.3	1	1	70	1	2	0.622	4.572	0.136045
atypical PCNSL	0.957	0.342	0.615	0.462	0.819	1.1685	0.417582	0.750916	0.564103	42.5	2	2	65	2	1	3.6835	32.1805	0.114464
atypical PCNSL	0.96	0.546	0.414	0.65	0.62	1.54839	0.880645	0.667742	1.04839	51.6	1	1	63	2	2	1.545	13.633	0.113328
atypical PCNSL	0.969	0.475	0.494	0.636	0.843	1.14947	0.563464	0.586002	0.754448	89.8	2	2	57	1	1	4.73	45.309	0.104394
atypical PCNSL	1.086	0.674	0.412	0.91	0.86	1.26279	0.783721	0.47907	1.05814	89.2	1	1	47	2	1	0.7615	6.2435	0.121967
atypical PCNSL	1.148	0.548	0.6	0.875	0.788	1.45685	0.695431	0.761421	1.11041	38.5	2	1	25	1	1	1.2845	13.372	0.0960589
atypical PCNSL	0.934	0.419	0.515	0.518	0.79	1.18228	0.53038	0.651899	0.655696	36.8	2	1	67	1	1	3.222	35.237	0.091438
atypical PCNSL	0.989	0.613	0.376	0.832	0.782	1.26471	0.783887	0.480818	1.06394	46.8	2	2	49	2	2	4.8105	19.2585	0.249786
atypical PCNSL	0.963	0.357	0.606	0.569	0.788	1.22208	0.453046	0.769036	0.722081	45.3	2	1	60	1	1	5.161	52.0565	0.0991423
atypical PCNSL	1.041	0.583	0.458	0.773	0.718	1.44986	0.811978	0.637883	1.0766	47.7	1	1	20	1	2	1.278	13.555	0.0942826
atypical PCNSL	1.141	0.679	0.462	0.86	0.722	1.58033	0.940443	0.639889	1.19114	92.3	2	1	44	1	1	0.668	3.9975	0.167104
atypical PCNSL	1.089	0.61	0.479	0.818	0.76	1.43289	0.802632	0.630263	1.07632	67.9	1	1	38	1	2	1.1215	7.249	0.154711
typical PCNSL	0.991	0.503	0.488	0.669	0.776	1.27706	0.648196	0.628866	0.862113	87.1	2	2	36	1			10.896
typical PCNSL	0.881	0.472	0.409	0.583	0.796	1.10678	0.592965	0.513819	0.732412	77.8	2	2	42	1			33.584
typical PCNSL	1.032	0.528	0.504	0.674	0.734	1.40599	0.719346	0.686649	0.918256	65.1	2	2	48	1			54.676
typical PCNSL	1.123	0.741	0.382	0.884	0.772	1.45466	0.959845	0.494819	1.14508	67.6	2	2	55	1			8.038
typical PCNSL	1.005	0.558	0.447	0.734	0.73	1.37671	0.764384	0.612329	1.00548	84.5	2	2	28	2			42.026
typical PCNSL	0.906	0.481	0.425	0.675	0.754	1.20159	0.637931	0.56366	0.895225	45.8	2	2	57	1			60.411
typical PCNSL	0.73	0.457	0.273	0.571	0.762	0.958005	0.599738	0.358268	0.749344	78.4	1	1	50	1			16.161
typical PCNSL	0.969	0.518	0.451	0.805	0.795	1.21887	0.651572	0.567296	1.01258	49.7	1	1	51	2			5.753
typical PCNSL	0.845	0.411	0.434	0.536	0.723	1.16874	0.568465	0.600277	0.741355	51.3	1	1	58	2			4.598
typical PCNSL	0.963	0.629	0.334	0.714	0.71	1.35634	0.885915	0.470423	1.00563	33.5	2	1	43	2			4.302
typical PCNSL	1.053	0.587	0.466	0.705	0.712	1.47893	0.824438	0.654494	0.990169	46.7	2	2	45	1			9.835
typical PCNSL	0.869	0.456	0.413	0.645	0.731	1.18878	0.623803	0.564979	0.882353	58.3	1	1	47	2			4.315
typical PCNSL	1.133	0.484	0.649	0.823	0.751	1.50866	0.644474	0.864181	1.09587	34.9	2	2	23	1			11.358
typical PCNSL	1.008	0.407	0.601	0.657	0.821	1.22777	0.495737	0.732034	0.800244	88.9	1	1	60	1			44.397
typical PCNSL	0.921	0.433	0.488	0.629	0.794	1.15995	0.54534	0.61461	0.792191	66.8	2	2	50	1			21.614
typical PCNSL	0.991	0.601	0.39	0.654	0.774	1.28036	0.776486	0.503876	0.844961	45.8	2	2	62	1			5.113
typical PCNSL	1.083	0.821	0.262	0.876	0.885	1.22373	0.927684	0.296045	0.989831	105.6	1	1	23	1			11.027
typical PCNSL	0.917	0.511	0.406	0.808	0.789	1.16223	0.647655	0.514575	1.02408	36.8	1	2	40	1			14.458
typical PCNSL	0.964	0.585	0.379	0.753	0.717	1.34449	0.8159	0.528591	1.05021	92.8	1	1	63	2			9.964
typical PCNSL	0.888	0.545	0.343	0.686	0.798	1.11278	0.682957	0.429825	0.859649	38.9	2	2	46	1			87.737
typical PCNSL	1.045	0.457	0.588	0.688	0.802	1.30299	0.569825	0.733167	0.857855	74.1	2	1	78	1			42.858
typical PCNSL	0.923	0.594	0.329	0.734	0.781	1.18182	0.760563	0.421255	0.939821	55.8	2	2	69	1			4.268
typical PCNSL	1.012	0.323	0.689	0.493	0.749	1.35113	0.431242	0.919893	0.658211	38.2	2	2	65	2			34.874
typical PCNSL	0.987	0.612	0.375	0.772	0.745	1.32483	0.821477	0.503356	1.03624	38.6	1	1	40	1			8.732
typical PCNSL	0.946	0.531	0.415	0.739	0.775	1.22065	0.685161	0.535484	0.953548	64.6	1	1	60	2			10.462
typical PCNSL	0.953	0.394	0.559	0.636	0.772	1.23446	0.510363	0.724093	0.823834	73.4	2	2	56	2			26.419
typical PCNSL	0.972	0.537	0.435	0.763	0.721	1.34813	0.744799	0.603329	1.05825	112.7	2	1	58	1			6.872
typical PCNSL	0.955	0.551	0.404	0.778	0.77	1.24026	0.715584	0.524675	1.01039	66.5	1	1	62	1			13.444
typical PCNSL	1.109	0.682	0.427	0.822	0.803	1.38107	0.849315	0.531756	1.02366	61.5	1	1	68	2			14.735
typical PCNSL	1.045	0.509	0.536	0.752	0.738	1.41599	0.689702	0.726287	1.01897	28.9	2	2	54	1			4.734
typical PCNSL	1.103	0.603	0.5	0.812	0.783	1.40868	0.770115	0.63857	1.03704	84.9	1	1	67	2			11.741
typical PCNSL	1.124	0.598	0.526	0.726	0.812	1.38424	0.736453	0.647783	0.894089	92.6	2	2	27	1			14.161
typical PCNSL	0.93	0.615	0.315	0.778	0.742	1.25337	0.828841	0.424528	1.04852	38.6	1	1	49	1			45.156
typical PCNSL	1.138	0.853	0.285	0.739	0.766	1.48564	1.11358	0.372063	0.964752	31.8	2	1	47	2			12.944
typical PCNSL	0.983	0.573	0.41	0.771	0.817	1.20318	0.701346	0.501836	0.943696	83.1	1	2	18	1			18.479
typical PCNSL	0.864	0.431	0.433	0.521	0.805	1.07329	0.535404	0.537888	0.647205	50.6	1	1	71	2			14.732
typical PCNSL	0.883	0.585	0.298	0.722	0.794	1.11209	0.736776	0.375315	0.90932	31.2	1	1	48	1			30.817
typical PCNSL	1.012	0.589	0.423	0.659	0.742	1.36388	0.793801	0.570081	0.88814	41.7	1	1	59	1			12.152
typical PCNSL	1.037	0.489	0.548	0.692	0.801	1.29463	0.610487	0.684145	0.86392	58.3	1	1	58	1			5.969
typical PCNSL	0.981	0.602	0.379	0.699	0.791	1.2402	0.761062	0.47914	0.883692	29.8	2	1	65	2			15.492
typical PCNSL	1.08	0.808	0.272	0.882	0.831	1.29964	0.972323	0.327316	1.06137	40.6	1	1	70	1			9.535
typical PCNSL	0.904	0.497	0.407	0.723	0.793	1.13997	0.626734	0.513241	0.911728	32.6	2	2	53	1			39.561
typical PCNSL	0.948	0.589	0.359	0.713	0.755	1.25563	0.780132	0.475497	0.944371	46.5	2	1	49	2			15.84
typical PCNSL	0.939	0.388	0.551	0.511	0.769	1.22107	0.504551	0.716515	0.664499	42.3	1	1	59	2			28.611
typical PCNSL	0.902	0.501	0.401	0.624	0.783	1.15198	0.639847	0.512133	0.796935	64.6	2	2	49	2			12.961
typical PCNSL	1.102	0.736	0.366	0.91	0.791	1.39317	0.930468	0.462705	1.15044	47.4	1	1	66	1			16.205
typical PCNSL	0.911	0.456	0.455	0.628	0.782	1.16496	0.58312	0.581841	0.803069	62.7	1	2	66	2			21.548
typical PCNSL	0.983	0.531	0.452	0.713	0.727	1.35213	0.730399	0.621733	0.980743	25.8	2	2	43	2			15.563
typical PCNSL	0.975	0.376	0.599	0.526	0.751	1.29827	0.500666	0.797603	0.700399	35.1	2	1	67	1			38.539
typical PCNSL	0.965	0.578	0.387	0.723	0.737	1.30936	0.784261	0.525102	0.981004	119.5	2	2	50	1			50.342
typical PCNSL	0.969	0.479	0.49	0.751	0.803	1.20672	0.596513	0.610212	0.935243	59.1	1	1	49	2			12.184
typical PCNSL	0.92	0.492	0.428	0.773	0.826	1.1138	0.595642	0.51816	0.935835	60.4	1	1	20	1			16.505
typical PCNSL	0.841	0.372	0.469	0.563	0.755	1.11391	0.492715	0.621192	0.745695	43.8	2	2	33	1			8.992
typical PCNSL	1.023	0.568	0.455	0.74	0.778	1.31491	0.730077	0.584833	0.951157	35.3	2	1	61	2			35.541
typical PCNSL	1.057	0.778	0.279	0.86	0.814	1.29853	0.955774	0.342752	1.05651	55.3	1	1	44	2			4.556
typical PCNSL	1.064	0.624	0.44	0.741	0.811	1.31196	0.76942	0.54254	0.913687	82.2	2	2	64	1			7.731
typical PCNSL	1.024	0.436	0.588	0.643	0.761	1.3456	0.57293	0.772668	0.844941	63.5	2	2	48	1			64.681
typical PCNSL	0.902	0.411	0.491	0.608	0.766	1.17755	0.536554	0.640992	0.793734	125.3	2	1	64	1			39.905
typical PCNSL	0.98	0.397	0.583	0.512	0.748	1.31016	0.530749	0.779412	0.684492	58	2	2	50	1			23.075
GBM	1.236	0.785	0.451	1.057	0.733	1.68622	1.07094	0.61528	1.44202	99.9	1	1	58	1	2	3.07	9.7945	0.313441
GBM	1.172	0.663	0.509	0.93	0.762	1.53806	0.870079	0.667979	1.22047	66.1	1	1	52	1	2	5.5435	19.433	0.285262
GBM	1.202	0.633	0.569	0.898	0.751	1.60053	0.842876	0.757656	1.19574	106.6	1	1	49	2	2	20.188	33.0795	0.610287
GBM	1.231	0.512	0.719	1.005	0.725	1.69793	0.706207	0.991724	1.38621	150.4	1	1	35	2	2	18.796	47.7115	0.393951
GBM	1.146	0.566	0.58	0.772	0.802	1.42893	0.705736	0.723192	0.962594	130.5	2	2	26	2	2	14.4115	64.695	0.222761
GBM	1.125	0.727	0.398	0.987	0.762	1.47638	0.954068	0.52231	1.29528	168.2	1	2	71	2	2	1.9105	14.644	0.130463
GBM	0.966	0.527	0.439	0.693	0.812	1.18966	0.649015	0.54064	0.853448	81.8	2	1	54	2	2	1.775	4.669	0.380167
GBM	1.215	0.535	0.68	1.067	0.752	1.61569	0.711436	0.904255	1.41888	79.9	1	1	52	2	2	11.0395	20.545	0.537333
GBM	0.857	0.494	0.363	0.813	0.721	1.18863	0.68516	0.503467	1.1276	28.6	2	1	39	1	2	4.946	24.868	0.19889
GBM	0.987	0.478	0.509	0.681	0.814	1.21253	0.587224	0.625307	0.836609	97.4	2	2	53	1	2	2.189	7.177	0.305002
GBM	0.898	0.497	0.401	0.636	0.799	1.1239	0.622028	0.501877	0.795995	41.1	2	2	52	1	1	0.447	2.3385	0.191148
GBM	1.164	0.724	0.44	0.909	0.815	1.42822	0.888344	0.539877	1.11534	198.8	1	1	35	1	2	13.495	42.318	0.318895
GBM	1.275	0.687	0.588	1.028	0.819	1.55678	0.838828	0.717949	1.25519	87.3	1	1	53	1	2	42.355	64.701	0.654627
GBM	1.268	0.536	0.732	0.859	0.795	1.59497	0.674214	0.920755	1.0805	137.7	1	1	29	1	2	2.929	13.599	0.215383
GBM	1.213	0.758	0.455	1.023	0.763	1.58978	0.993447	0.59633	1.34076	28.5	1	2	54	1	2	10.27	19.9	0.51608
GBM	1.255	0.615	0.64	0.923	0.766	1.63838	0.802872	0.835509	1.20496	131.7	2	2	56	1	2	6.6455	39.343	0.168912
GBM	1.254	0.51	0.744	0.988	0.795	1.57736	0.641509	0.935849	1.24277	87.5	2	1	25	1	1	6.52	23.806	0.273881
GBM	1.244	0.587	0.657	1.026	0.782	1.59079	0.750639	0.840153	1.31202	108.6	1	1	56	1	2	17.679	48.24	0.36648
GBM	1.145	0.464	0.681	0.878	0.789	1.4512	0.588086	0.863118	1.1128	126.5	2	1	62	2	2	8.69	27.591	0.314958
GBM	1.268	0.676	0.592	1.053	0.838	1.51313	0.806683	0.706444	1.25656	103.5	2	2	59	1	1	0.828	3.3985	0.243637
GBM	1.277	0.455	0.822	1.019	0.857	1.49008	0.530922	0.95916	1.18903	147.1	2	2	63	2	2	6.363	33.275	0.191225
GBM	0.932	0.491	0.441	0.793	0.784	1.18878	0.626276	0.5625	1.01148	83.7	2	1	43	2	2	10.7055	34.5325	0.310012
GBM	1.226	0.643	0.583	0.928	0.738	1.66125	0.871274	0.789973	1.25745	91.5	1	1	26	1	2	16.967	58.7405	0.288847
GBM	1.265	0.631	0.634	1.035	0.784	1.61352	0.804847	0.808673	1.32015	103.9	1	1	43	1	2	3.8055	10.0295	0.379431
GBM	1.248	0.777	0.471	0.943	0.756	1.65079	1.02778	0.623016	1.24735	125.9	1	1	20	2	2	18.4355	37.065	0.497383
GBM	1.225	0.535	0.69	0.999	0.758	1.61609	0.705805	0.91029	1.31794	91.9	1	1	27	1	2	20.913	73.165	0.285833
GBM	1.131	0.543	0.588	0.945	0.783	1.44444	0.693487	0.750958	1.2069	89.4	2	1	58	1	2	30.3475	73.7375	0.411561
GBM	1.226	0.656	0.57	1.03	0.778	1.57584	0.843188	0.732648	1.32391	105.6	2	1	42	1	2	0.5555	3.6065	0.154027
GBM	1.058	0.467	0.591	0.669	0.781	1.35467	0.597951	0.756722	0.856594	125.8	1	1	18	1	2	21.981	34.0995	0.644614
GBM	1.283	0.645	0.638	1.084	0.747	1.71754	0.863454	0.854083	1.45114	69.6	1	1	21	1	2	48.173	85.911	0.560731
GBM	1.258	0.567	0.691	1.032	0.82	1.53415	0.691463	0.842683	1.25854	97.7	2	1	48	1	2	31.101	57.063	0.545029
GBM	1.157	0.573	0.584	0.978	0.845	1.36923	0.678107	0.691124	1.1574	91.9	2	2	55	1	2	3.7725	29.064	0.1298
GBM	1.113	0.53	0.583	0.932	0.749	1.48598	0.70761	0.778371	1.24433	89.5	2	2	56	1	2	17.8075	60.6225	0.293744
GBM	1.157	0.58	0.577	0.798	0.79	1.46456	0.734177	0.73038	1.01013	87.6	1	2	47	1	2	5.503	32.316	0.170287
GBM	1.21	0.596	0.614	1.123	0.762	1.58793	0.782152	0.805774	1.47375	140.3	1	1	49	1	2	10.863	25.667	0.423228
GBM	1.185	0.647	0.538	0.931	0.768	1.54297	0.842448	0.700521	1.21224	129.7	1	2	48	2	2	2.6825	8.958	0.299453
GBM	0.816	0.456	0.36	0.595	0.781	1.04481	0.583867	0.460948	0.761844	90.5	1	2	50	1	2	1.277	6.364	0.20066
GBM	0.819	0.508	0.311	0.767	0.687	1.19214	0.739447	0.452693	1.11645	105.3	2	2	22	1	1	0.285	1.0995	0.259209
GBM	1.075	0.696	0.379	0.921	0.766	1.40339	0.908616	0.494778	1.20235	109.8	2	1	48	2	1	1.58	11.872	0.133086
GBM	1.171	0.495	0.676	0.769	0.779	1.50321	0.63543	0.867779	0.987163	145.5	1	1	66	1	2	7.87	29.5995	0.265883
GBM	1.247	0.692	0.555	0.943	0.778	1.60283	0.88946	0.713368	1.21208	93.6	1	1	48	2	2	2.5585	15.6355	0.163634
GBM	1.213	0.475	0.738	0.774	0.779	1.55712	0.609756	0.947368	0.993582	92.5	2	2	55	1	2	11.4745	32.864	0.349151
GBM	1.007	0.477	0.53	0.575	0.754	1.33554	0.632626	0.702918	0.762599	76.9	1	1	68	2	2	22.417	43.4805	0.515564
GBM	1.245	0.567	0.678	0.917	0.788	1.57995	0.719543	0.860406	1.16371	88.7	2	2	57	1	2	8.7675	33.097	0.264903
GBM	1.265	0.545	0.72	1.189	0.756	1.67328	0.720899	0.952381	1.57275	78.8	2	1	59	2	2	7.5645	31.73	0.238402
GBM	1.216	0.634	0.582	0.998	0.8	1.52	0.7925	0.7275	1.2475	107.4	2	1	57	2	2	22.333	45.804	0.487578
GBM	1.218	0.559	0.659	0.981	0.765	1.59216	0.730719	0.861438	1.28235	113.3	2	1	52	2	2	7.76	26.04	0.298003
GBM	1.022	0.771	0.251	0.895	0.767	1.33246	1.00522	0.327249	1.16688	148.1	2	2	55	1	1	3.371	15.8045	0.213294
GBM	1.139	0.644	0.495	0.949	0.82	1.38902	0.785366	0.603659	1.15732	137.1	1	1	34	2	2	3.9005	18.2785	0.213393
GBM	1.207	0.51	0.697	0.904	0.834	1.44724	0.611511	0.835731	1.08393	112.1	2	1	65	2	2	15.4595	50.7225	0.304786
GBM	1.209	0.666	0.543	0.898	0.78	1.55	0.853846	0.696154	1.15128	134.6	1	1	47	2	2	17.607	37.7145	0.46685
GBM	1.145	0.481	0.664	0.894	0.754	1.51857	0.637931	0.880637	1.18568	118.3	1	2	67	1	2	11.372	28.4795	0.399305
GBM	1.222	0.485	0.737	0.914	0.774	1.57881	0.626615	0.952196	1.18088	103.6	2	2	58	1	2	20.106	62.472	0.32184
GBM	1.216	0.635	0.581	0.923	0.753	1.61487	0.843293	0.77158	1.22576	118.1	1	1	48	2	2	6.1425	32.4795	0.189119
GBM	1.182	0.508	0.674	0.915	0.756	1.56349	0.671958	0.891534	1.21032	124.5	1	1	49	1	2	24.6055	71.6045	0.343631
GBM	1.275	0.637	0.638	0.918	0.763	1.67104	0.834862	0.836173	1.20315	78.5	1	1	57	2	2	5.88	52.175	0.112698
GBM	1.277	0.475	0.802	0.938	0.834	1.53118	0.569544	0.961631	1.1247	165.1	1	1	63	2	2	46.3255	76.999	0.601638
GBM	1.116	0.495	0.621	0.851	0.821	1.35932	0.602923	0.756395	1.03654	75.8	1	2	47	1	2	1.6475	11.004	0.149718
GBM	1.274	0.505	0.769	0.945	0.715	1.78182	0.706294	1.07552	1.32168	115.8	2	2	52	1	2	7.237	24.329	0.297464
GBM	1.285	0.742	0.543	1.185	0.737	1.74355	1.00678	0.736771	1.60787	171.8	1	1	23	1	2	6.6335	18.9835	0.349435
GBM	1.193	0.577	0.616	1.093	0.813	1.4674	0.709717	0.757688	1.3444	165.8	2	1	50	1	2	12.755	36.8175	0.346439
GBM	1.139	0.625	0.514	0.936	0.789	1.4436	0.792142	0.651458	1.18631	146.8	2	1	53	2	2	13.5325	37.3065	0.362738
GBM	1.184	0.542	0.642	0.896	0.747	1.58501	0.725569	0.859438	1.19946	75.8	2	1	20	2	2	7.81	24.1885	0.322881
GBM	1.068	0.608	0.46	0.891	0.845	1.26391	0.719527	0.544379	1.05444	123.5	1	1	70	1	2	25.132	53.4205	0.470456
GBM	1.159	0.592	0.567	0.927	0.817	1.4186	0.724602	0.694002	1.13464	135.8	1	2	65	1	2	7.9	35.7145	0.221199
GBM	1.115	0.542	0.573	0.922	0.812	1.37315	0.667488	0.705665	1.13547	182.1	1	1	58	2	2	24.6145	50.7865	0.484666
GBM	1.11	0.676	0.434	0.935	0.725	1.53103	0.932414	0.598621	1.28966	102.8	2	1	57	1	2	4.1805	9.0835	0.46023
GBM	1.045	0.589	0.456	0.824	0.782	1.33632	0.753197	0.58312	1.05371	56.8	1	1	60	1	2	26.772	45.98	0.582253
GBM	1.038	0.588	0.45	0.838	0.835	1.24311	0.704192	0.538922	1.00359	46.9	2	1	68	2	2	4.2755	15.4805	0.276186
GBM	0.948	0.589	0,359	0.848	0.794	1.19395	0.741814	0.452141	1.06801	195.7	1	1	64	1	2	26.8475	79.9785	0.335684
